# Supplementary material for: Antarctic Krill Euphausia superba Oil Supplementation Attenuates Hypercholesterolemia, Fatty Liver, and Oxidative Stress in Diet-Induced Obese Mice
Source: Nutrients. 2024 Oct 24;16(21):3614. doi: 10.3390/nu16213614 (PMC11547309; doi:10.3390/nu16213614)
Supplement: Supplementary file 1 [file nutrients-16-03614-s001.zip]

Archive with 1 entries (1 files):
- nutrients-3260704-supplementary.pdf
